# Supplementary material for: Ontogenetic variation in the cranium of Mixosaurus cornalianus, with implications for the evolution of ichthyosaurian cranial development
Source: Swiss J Palaeontol. 2023 Oct 5;142(1):27. doi: 10.1186/s13358-023-00289-z (PMC10556136; doi:10.1186/s13358-023-00289-z)
Supplement: Supplementary file 1 — Additional file 1. Metric data for Mixosaurus cornalianus specimens studied. [file 13358_2023_289_MOESM1_ESM.xlsx]

## Sheet: Sheet1
	mandible length	humerus p-d length	dorsal centrum dv height			locality	Formation
fetal
PIMUZ T 2262 embryo	?	15	6.6			Valle Stelle	Middle Besano FM
PIMUZ T 4830 embryo	100	11	~5			Punkt 902/Mirogioli	Middle Besano FM
PIMUZ T 1902 embryo	?	?	6.4			Valle Stelle	Middle Besano FM
likely juvenile
PIMUZ T 2134	110	13				Miniera Val Porina	Middle Besano FM
PIMUZ T 4857	122	15				Valle Stelle	Middle Besano FM
PIMUZ T 2416	120?*	17				Valle Stelle	Middle Besano FM
BES SC 1903	150?*	18				Sasso Caldo	Middle Besano FM
PIMUZ T 0077	102	14				Punkt 90/Mirogioli	Middle Besano FM
likely adult
GPIT-PV-76274	140+	?				?	Besano FM
GPIT-PV-76273	175+ ? *	?				?	Besano FM
PIMUZ T 2409	175	?				Cava Tre Fontane	Middle Besano FM
BES SC 1001	178	28				Sasso Caldo	Middle Besano FM
PIMUZ T 4848	178	27				Cava Tre Fontane	Middle Besano FM
GPIT-PV-76275	181	33				?	Besano FM
PIMUZ T 2414	182	28				Miniera Val Porina	Middle Besano FM
BES SC 1000	201	?				Sasso Caldo	Middle Besano FM
PIMUZ T 5925	205	26				Miniera Val Porina	Middle Besano FM
sexually mature
PIMUZ T 4830 gravid female	208	?				Punkt 902/Miriglioli	Middle Besano FM
PIMUZ T 2262 gravid female	?	?	11.5			Valle Stelle	Middle Besano FM
PIMUZ T 1902 gravid female	231	41	17			Valle Stelle	Middle Besano FM
PIMUZ T 2427						Punkt 902/Miriglioli	Middle Besano FM
PIMUZ T 2420						Valle Stelle	Middle Besano FM
* ((surangular length + dentary length) / 2 ) - estimated overlap
